# Supplementary material for: Structural basis for protein-free catalysis by ribonuclease P ribozyme
Source: Nat Commun. 2026 Apr 15;17:5209. doi: 10.1038/s41467-026-71597-4 (PMC13254310; doi:10.1038/s41467-026-71597-4)
Supplement: Supplementary file 4 — Source Data [file 41467_2026_71597_MOESM4_ESM.xlsx]

## Sheet: Figure 3e
Figure 3e	Time (min)	ApoWT 1	ApoWT 2	ApoE TLm 1	ApoE TLm 2
	0	0.936749	1	0.939614	0.808806
	5	0.863021	0.926272	0.86715	0.793743
	15	0.819487	0.756237	0.927536	0.947856
	30	0.63394	0.570743	0.896135	0.954809
	60	0.434415	0.354876	0.945652	0.964079
	120	0.300325	0.257147	0.939614	0.968714
	240	0.15634	0.114563	0.958937	1
	360	0.0512109	0.0244053	1	0.880649

## Sheet: Figure 3f
Figure 3f	apoE WT	Number of counts (Normilized)			apoE TLm	Number of counts (Normilized)
	ES ratio	pretRNA	ES complex		ES ratio	pretRNA	ES complex
	2	0	91		2	0	90
	1	7	89		1	33	65
	0.5	17	80		0.5	68	27
	0.25	49	41		0.25	80	19
	0.125	68	29		0.125	91	7
	0.0625	85	10		0.0625	92	4
	0	96	0		0	96	0

## Sheet: Supplementary Figure 2b
Supplementary Figure 2b	Q-score of metal ions
Metal ion ID	apoES (pre-tRNA)	apoES (nc-pre-tRNA)	apoES (LB-pre-tRNA)	apoEP (5 mM Ca2+)	apoEP (10 mM Ca2+)	apoES (LB)	apoE (5 mM Ca2+)	apoE (10 mM Mg2+)
1	0.915	0.857	0.858	0.906	0.874	0.89	0.919	0.873
2	0.802	0.756	0.884	0.756	0.85	0.841	0.831	0.896
3	0.855	0.887	0.852	0.861	0.8	0.879	0.823	0.867
4	0.802	0.855	0.906	0.739	0.813	0.709	0.851	0.742
5	0.865	0.697	0.892	0.799	0.905	0.804	0.837	0.899
6	0.879	0.7	0.825	0.782	0.9	0.915	0.815	0.751
7	0.838	0.751	0.767	0.749	0.737	0.86	0.873	0.73
8	0.852	0.792	0.837	0.91	0.792	0.848	0.832	0.725
9	0.862	0.836	0.834	0.794	0.877	0.849	0.744	0.886
10	0.847	0.767	0.826	0.739	0.736	0.837	0.772	0.84
11	0.842	0.814	0.873	0.697	0.793	0.904	0.779	0.793
12	0.752	0.803	0.827	0.672	0.815	0.728	0.855	0.853
13	0.877	0.852	0.831	0.854	0.904	0.884	0.863	0.704
14	0.817	0.795	0.899	0.758	0.836	0.85	0.845	0.864
15	0.8	0.857	0.848	0.784	0.869	0.843	0.812	0.844
16	0.863	0.893	0.91	0.902	0.906	0.812	0.826	0.885
17	0.798	0.913	0.857	0.898	0.804	0.789	0.852	0.702
18	0.782	0.86	0.907	0.817	0.748	0.799	0.801	0.725
19	0.872	0.89	0.866	0.753	0.769	0.881	0.86	0.729
20	0.873	0.883	0.85	0.857	0.754	0.881	0.807	0.833
21	0.876	0.875	0.877	0.855	0.898	0.806	0.704	0.873
22	0.783	0.835	0.823	0.799	0.901	0.709	0.837	0.828
23	0.85		0.878	0.755	0.828	0.883	0.838	0.785
24	0.869		0.849	0.788	0.882	0.865	0.845	0.808
25	0.841		0.888	0.813	0.864	0.906	0.868	0.843
26			0.781	0.821	0.876	0.835		0.919
27			0.781	0.853	0.821	0.797		0.837
28			0.803	0.857	0.848			0.835
29			0.693	0.762	0.872			0.915
30			0.84	0.899	0.893			0.769
31			0.786					0.862
32			0.866					0.828
33			0.759
34			0.694
35			0.853
36			0.867
37			0.847
38			0.856
39			0.833
40			0.83
41			0.833

## Sheet: Supplementary Figure 9
Supplmentary Fig ure 9
